# Supplementary material for: Adapting Child Development Assessment Tools to the Rural Indian Context
Source: Children (Basel). 2024 Sep 12;11(9):1115. doi: 10.3390/children11091115 (PMC11430156; doi:10.3390/children11091115)
Supplement: Supplementary file 1 [file children-11-01115-s001.zip]

Archive with 1 entries (1 files):
- children-3193300-supplementary.pdf
